# Supplementary material for: Computational de novo discovery of distinguishing genes for biological processes and cell types in complex tissues
Source: PLoS One. 2018 Mar 1;13(3):e0193067. doi: 10.1371/journal.pone.0193067 (PMC5832224; doi:10.1371/journal.pone.0193067)
Supplement: S1 Table — (1) The fractions of various cell types in the mixed rat samples. (2) Rat sample compositions. (3) Rat tissues–best distinguishers. (4) Rat liver distinguishers. (5) Rat brain distinguishers. (6) Rat lung distinguishers. (7) B-cell compositions. (8) B-cell profiles–best distinguishers. (9) B-cell best distinguisher annotations. (10) Yeast cell cycle: Normalized linear expression values of top 20 distinguishers for 4 classes/phases. (XLSX) [file pone.0193067.s001.xlsx]

## Sheet: HumanMixed
Supplementary Table 1. The fractions of various cell types in the mixed samples. Notations: ADI – adipose, COL – colon, HEA – heart, HYP – hypothalamus, KID – kidney.
Tissue	Mixed samples
	S01	S02	S03	S04	S05	S06	S07	S08	S09	S10
ADI	0.1	0.1	0.1	0.1	0.1	0.2	0.15	0.2	0.3	0.5
COL	0.1	0.2	0.2	0.5	0.6	0.1	0.25	0.4	0.2	0.1
HEA	0.5	0.1	0.3	0.2	0.2	0.2	0	0.1	0.1	0.1
HYP	0.1	0.4	0.4	0	0.1	0.2	0.1	0.3	0.2	0.2
KID	0.2	0.2	0	0.2	0	0.3	0.5	0	0.2	0.1

## Sheet: RatTissue_BestDistinguishers
Supplementary Table 2
More than 100 distinguisher genes are listed for liver and brain, even though CellDistinguisher was set to output the top 100. Reason: when multiple genes are judged to be equally good distinguishers, they are all listed in one row as a tie, separated by "//".
Liver	Brain	Lung
Cyp2c22	Mbp	Sftpb
Upb1	Aldoc	Mfap4
C8a	Scg5	Defb4
Prlr	S100b	Slc34a2
Amy1a	Ptgds	Sec14l3
Amy2	Atp1a2	Cxcl3
Cpa1	Snrpn	Retnla
Serpind1	Snurf	Sftpa1
Proc	Cplx1	S100a6
Cpb2	Ndrg4	Mgp
Ftcd	Kif5c	Sftpd
Apoc4	Mt3	S100a11
C9	Ldhb	Anxa1
Itih1	Mobp	Tspan8
Afm	Snrpn	Sftpa1
Serpina4	Olfm1	Ly6b
Cyp2a1	Pcp4	Cyp2b1
Sult1b1	Gabra1	Cyp2b2
Cyp2d3	Slc6a17	Emp2
Serpina6	Ttyh1	Postn
Rdh7	Olfm1	LOC683399
Mug1	Rtn1	Lamp3
Hamp	Stmn3	Col3a1
Fbp1	Stmn2	Cav1
Kynu	Klc1	Dram
Hgd	Bcat1	Ager
Cyp4a1	LOC363306	Cav1
Cyp4a10	Map2	Hopx
Angptl3	Slc24a2	Anxa2
Apoa1	Slc1a3	Cldn18
Apoa4	Cldn11	Plvap
Apoa5	Nefm	Pdpn
Rgn	Gad1	Lgals3
Thrsp	Nptx1	Napsa
Baat	Vsnl1	Gpx3
Plg	Apod	Ahnak
Bhmt	Apc2	RT1-Da
F12	Atp1b1	Tubb2c
Serpinf2	Dnajc6	LOC689064
RGD1305679	Uchl1	Gsn
Klkb1	Rab6b	Cd74
Bucs1	Nap1l5	Scn7a
Slc38a4	A2bp1	Gprc5a
Serpina3n	Vsnl1	Cxcl3
Es1	Mobp	S100a4
LOC100365275	Neurod1	Tmem100
Gnmt	Fez1	Akr1cl1
Cyp2d1	Plp1	Thbd
Cyp2d5	Nefl	RT1-T24-4
Cyp8b1	Nefh	Crip
Slco1b3	Enc1	Cav1
Ccl9	Gria2	Vipr1
Otc	Gpm6a	Tagln2
Slc27a2	Nrsn1	Igfbp7
Ghr	Map1b	Ly6c
Kng2	Snhg11	Gpx2
Cyp1a2	Zwint	Tns1
Slc2a2	RGD1566401	C7
Gsta2	Scg3	Tubb2c
LOC494499	Thy1	Muc1
Cyp4f1	Snhg11	Chia
Tm4sf4	Stmn2	Aoc3
C8b	Snap25	Col1a2
Slc27a5	Dnm1	Col5a2
Hao1	Sncb	Sdpr
C8g	Nefl	Tagln
Cps1	Serpini1	Pmp22
Ugt2b36	Gfap	Clec7a
Slc10a1	Calm1	Lcp1
G6pc	Snap91	Sema3g
Mat1a	Tagln3	Lmo7
LOC686032	Snhg11	RGD1311080
Hal	LOC501091	Sftpb
Dmgdh	Fam107a	Cyp4b1
Fgl1	LOC100364831	Cldn18
F10	Scg2	Tppp3
Apom	RGD1566401	Icam1
Cyp3a23/3a1	Bcat1	Krt19
Orm1	Bcas1
Kng2	Pcdh9
Azgp1	Gap43
Spp2	Tmem130
Mttp	Pfn2
Hmgcs2	Psat1
Fga	LOC100364588
Ang1	Nrgn
Lipc	Chn1
LOC498793	Elmod1
Fmo5	A2bp1
Lect2	Prkcb
Asgr1	Prnp
Prlr	Mobp
Thrsp	Cck
Prlr	Calb1
Serpina10	Gng3
Bhmt2	Bex1
Amy1a	Bex2
Hsd17b6	Ttc3
RGD1309350	MGC109340
F9	Tspyl4
Ugt2b1	Snca
Saa4	Gria2
RGD1564614	Ttyh1
Serpinf1
Cyp2a1
Cyp2a2

## Sheet: RatLiver_Distinguishers
Supplementary Table 3
Distinguisher group #1			Subset of distinguishers specifically expressed in liver (DAVID annotation UP_TISSUE: Liver)
OFFICIAL_GENE_SYMBOL	Gene Name	Species	OFFICIAL_GENE_SYMBOL	GENE NAME
Afm	afamin	Rattus norvegicus	Hmgcs2	3-hydroxy-3-methylglutaryl-Coenzyme A synthase 2 (mitochondrial)
Amy1a	amylase, alpha 1A (salivary)	Rattus norvegicus	LOC494499	LOC494499 protein
Amy2	amylase 2-2, pancreatic; amylase 2-3, pancreatic; amylase 2, pancreatic; amylase 2-4, pancreatic	Rattus norvegicus	Ugt2b1	UDP glucuronosyltransferase 2 family, polypeptide B17
Ang1	angiogenin, ribonuclease A family, member 1	Rattus norvegicus	Ugt2b36	UDP glucuronosyltransferase 2 family, polypeptide B36
Angptl3	angiopoietin-like 3	Rattus norvegicus	Afm	afamin
Apoa1	apolipoprotein A-I	Rattus norvegicus	Azgp1	alpha-2-glycoprotein 1, zinc-binding
Apoa4	apolipoprotein A-IV	Rattus norvegicus	Amy1a	amylase, alpha 1A (salivary)
Apoa5	apolipoprotein A-V	Rattus norvegicus	Angptl3	angiopoietin-like 3
Apoc4	apolipoprotein C-IV; similar to Apolipoprotein C-IV precursor (Apo-CIV) (ApoC-IV) (Apolipoprotein C2-linked) (ACL)	Rattus norvegicus	Apoa1	apolipoprotein A-I
Apom	apolipoprotein M	Rattus norvegicus	Apoa4	apolipoprotein A-IV
Asgr1	asialoglycoprotein receptor 1	Rattus norvegicus	Apoa5	apolipoprotein A-V
Azgp1	alpha-2-glycoprotein 1, zinc-binding	Rattus norvegicus	Apom	apolipoprotein M
Baat	bile acid Coenzyme A: amino acid N-acyltransferase (glycine N-choloyltransferase)	Rattus norvegicus	Asgr1	asialoglycoprotein receptor 1
Bhmt	betaine-homocysteine methyltransferase	Rattus norvegicus	Bhmt	betaine-homocysteine methyltransferase
Bhmt2	betaine-homocysteine methyltransferase 2	Rattus norvegicus	Baat	bile acid Coenzyme A: amino acid N-acyltransferase (glycine N-choloyltransferase)
Bucs1	butyryl Coenzyme A synthetase 1	Rattus norvegicus	Bucs1	butyryl Coenzyme A synthetase 1
C8a	complement component 8, alpha polypeptide	Rattus norvegicus	Cpb2	carboxypeptidase B2 (plasma)
C8b	complement component 8, beta polypeptide	Rattus norvegicus	Ccl9	chemokine (C-C motif) ligand 9
C8g	complement component 8, gamma polypeptide	Rattus norvegicus	F12	coagulation factor XII (Hageman factor)
C9	complement component 9	Rattus norvegicus	C8b	complement component 8, beta polypeptide
Ccl9	chemokine (C-C motif) ligand 9	Rattus norvegicus	C9	complement component 9
Cpa1	carboxypeptidase A1	Rattus norvegicus	Cyp2a1	cytochrome P450 IIA1 (hepatic steroid hydroxylase IIA1) gene
Cpb2	carboxypeptidase B2 (plasma)	Rattus norvegicus	Cyp1a2	cytochrome P450, family 1, subfamily a, polypeptide 2
Cps1	carbamoyl-phosphate synthetase 1, mitochondrial	Rattus norvegicus	Cyp2c22	cytochrome P450, family 2, subfamily c, polypeptide 22
Cyp1a2	cytochrome P450, family 1, subfamily a, polypeptide 2	Rattus norvegicus	Cyp2d1	cytochrome P450, family 2, subfamily d, polypeptide 1
Cyp2a1	cytochrome P450 IIA1 (hepatic steroid hydroxylase IIA1) gene	Rattus norvegicus	Cyp2d3	cytochrome P450, family 2, subfamily d, polypeptide 3
Cyp2a2	cytochrome P450, subfamily 2A, polypeptide 1	Rattus norvegicus	Cyp2d5	cytochrome P450, family 2, subfamily d, polypeptide 5
Cyp2c22	cytochrome P450, family 2, subfamily c, polypeptide 22	Rattus norvegicus	Cyp3a23/3a1	cytochrome P450, family 3, subfamily a, polypeptide 23/polypeptide 1; cytochrome P450, family 3, subfamily a, polypeptide 73
Cyp2d1	cytochrome P450, family 2, subfamily d, polypeptide 1	Rattus norvegicus	Cyp4a1, Cyp4a10	cytochrome P450, family 4, subfamily a, polypeptide 1; cytochrome P450, family 4, subfamily a, polypeptide 10
Cyp2d3	cytochrome P450, family 2, subfamily d, polypeptide 3	Rattus norvegicus	Cyp4f1	cytochrome P450, family 4, subfamily f, polypeptide 1
Cyp2d5	cytochrome P450, family 2, subfamily d, polypeptide 5	Rattus norvegicus	Cyp8b1	cytochrome P450, family 8, subfamily b, polypeptide 1
Cyp3a23/3a1	cytochrome P450, family 3, subfamily a, polypeptide 23/polypeptide 1; cytochrome P450, family 3, subfamily a, polypeptide 73	Rattus norvegicus	Cyp2a2	cytochrome P450, subfamily 2A, polypeptide 1
Cyp4a1	cytochrome P450, family 4, subfamily a, polypeptide 1; cytochrome P450, family 4, subfamily a, polypeptide 10	Rattus norvegicus	Dmgdh	dimethylglycine dehydrogenase
Cyp4a10	cytochrome P450, family 4, subfamily a, polypeptide 1; cytochrome P450, family 4, subfamily a, polypeptide 10	Rattus norvegicus	Es1	esterase 1
Cyp4f1	cytochrome P450, family 4, subfamily f, polypeptide 1	Rattus norvegicus	Fga	fibrinogen alpha chain
Cyp8b1	cytochrome P450, family 8, subfamily b, polypeptide 1	Rattus norvegicus	Fgl1	fibrinogen-like 1
Dmgdh	dimethylglycine dehydrogenase	Rattus norvegicus	Ftcd	formiminotransferase cyclodeaminase
Es1	esterase 1	Rattus norvegicus	Fbp1	fructose-1,6- biphosphatase 1
F10	coagulation factor X	Rattus norvegicus	G6pc	glucose-6-phosphatase, catalytic subunit
F12	coagulation factor XII (Hageman factor)	Rattus norvegicus	Gsta2	glutathione S-transferase A2
F9	coagulation factor IX	Rattus norvegicus	Gnmt	glycine N-methyltransferase
Fbp1	fructose-1,6- biphosphatase 1	Rattus norvegicus	Ghr	growth hormone receptor
Fga	fibrinogen alpha chain	Rattus norvegicus	Hamp	hepcidin antimicrobial peptide
Fgl1	fibrinogen-like 1	Rattus norvegicus	Hal	histidine ammonia lyase
Fmo5	flavin containing monooxygenase 5	Rattus norvegicus	Hao1	hydroxyacid oxidase (glycolate oxidase) 1
Ftcd	formiminotransferase cyclodeaminase	Rattus norvegicus	Hsd17b6	hydroxysteroid (17-beta) dehydrogenase 6
G6pc	glucose-6-phosphatase, catalytic subunit	Rattus norvegicus	Itih1	inter-alpha trypsin inhibitor, heavy chain 1
Ghr	growth hormone receptor	Rattus norvegicus	Klkb1	kallikrein B, plasma 1
Gnmt	glycine N-methyltransferase	Rattus norvegicus	Kng2	kininogen 2
Gsta2	glutathione S-transferase A2	Rattus norvegicus	Kynu	kynureninase (L-kynurenine hydrolase)
Hal	histidine ammonia lyase	Rattus norvegicus	Lipc	lipase, hepatic
Hamp	hepcidin antimicrobial peptide	Rattus norvegicus	Mat1a	methionine adenosyltransferase I, alpha
Hao1	hydroxyacid oxidase (glycolate oxidase) 1	Rattus norvegicus	Mug1	murinoglobulin 1
Hgd	homogentisate 1, 2-dioxygenase	Rattus norvegicus	Otc	ornithine carbamoyltransferase
Hmgcs2	3-hydroxy-3-methylglutaryl-Coenzyme A synthase 2 (mitochondrial)	Rattus norvegicus	Plg	plasminogen
Hsd17b6	hydroxysteroid (17-beta) dehydrogenase 6	Rattus norvegicus	Prlr	prolactin receptor
Itih1	inter-alpha trypsin inhibitor, heavy chain 1	Rattus norvegicus	Proc	protein C
Klkb1	kallikrein B, plasma 1	Rattus norvegicus	Rgn	regucalcin (senescence marker protein-30)
Kng2	kininogen 2	Rattus norvegicus	Rdh7	retinol dehydrogenase 7
Kynu	kynureninase (L-kynurenine hydrolase)	Rattus norvegicus	Spp2	secreted phosphoprotein 2
LOC494499	LOC494499 protein	Rattus norvegicus	Serpina10	serine (or cysteine) peptidase inhibitor, clade A (alpha-1 antiproteinase, antitrypsin), member 10
LOC498793	similar to inter-alpha-inhibitor H2 chain	Rattus norvegicus	Serpina3n	serine (or cysteine) peptidase inhibitor, clade A, member 3N
LOC686032	hypothetical protein LOC686032	Rattus norvegicus	Serpina6	serine (or cysteine) peptidase inhibitor, clade A, member 6
Lect2	leukocyte cell-derived chemotaxin 2	Rattus norvegicus	Serpind1	serine (or cysteine) peptidase inhibitor, clade D, member 1
Lipc	lipase, hepatic	Rattus norvegicus	Serpina4	serine (or cysteine) proteinase inhibitor, clade A (alpha-1 antiproteinase, antitrypsin), member 4
Mat1a	methionine adenosyltransferase I, alpha	Rattus norvegicus	Saa4	serum amyloid A4, constitutive
Mttp	microsomal triglyceride transfer protein	Rattus norvegicus	RGD1305679	similar to 9530008L14Rik protein
Mug1	murinoglobulin 1	Rattus norvegicus	LOC498793	similar to inter-alpha-inhibitor H2 chain
Orm1	orosomucoid 1	Rattus norvegicus	Slc10a1	solute carrier family 10 (sodium/bile acid cotransporter family), member 1
Otc	ornithine carbamoyltransferase	Rattus norvegicus	Slc2a2	solute carrier family 2 (facilitated glucose transporter), member 2
Plg	plasminogen	Rattus norvegicus	Slc27a2	solute carrier family 27 (fatty acid transporter), member 2
Prlr	prolactin receptor	Rattus norvegicus	Slc27a5	solute carrier family 27 (fatty acid transporter), member 5
Proc	protein C	Rattus norvegicus	Slco1b3	solute carrier organic anion transporter family, member 1b2
RGD1305679	similar to 9530008L14Rik protein	Rattus norvegicus	Sult1b1	sulfotransferase family, cytosolic, 1B, member 1
RGD1309350	similar to transthyretin (4L369)	Rattus norvegicus	Thrsp	thyroid hormone responsive
RGD1564614	similar to complement factor H-related protein	Rattus norvegicus	Tm4sf4	transmembrane 4 L six family member 4
Rdh7	retinol dehydrogenase 7	Rattus norvegicus	Upb1	ureidopropionase, beta
Rgn	regucalcin (senescence marker protein-30)	Rattus norvegicus
Saa4	serum amyloid A4, constitutive	Rattus norvegicus
Serpina10	serine (or cysteine) peptidase inhibitor, clade A (alpha-1 antiproteinase, antitrypsin), member 10	Rattus norvegicus
Serpina3n	serine (or cysteine) peptidase inhibitor, clade A, member 3N	Rattus norvegicus
Serpina4	serine (or cysteine) proteinase inhibitor, clade A (alpha-1 antiproteinase, antitrypsin), member 4	Rattus norvegicus
Serpina6	serine (or cysteine) peptidase inhibitor, clade A, member 6	Rattus norvegicus
Serpind1	serine (or cysteine) peptidase inhibitor, clade D, member 1	Rattus norvegicus
Serpinf1	serine (or cysteine) peptidase inhibitor, clade F, member 1	Rattus norvegicus
Serpinf2	serine (or cysteine) peptidase inhibitor, clade F, member 2	Rattus norvegicus
Slc10a1	solute carrier family 10 (sodium/bile acid cotransporter family), member 1	Rattus norvegicus
Slc27a2	solute carrier family 27 (fatty acid transporter), member 2	Rattus norvegicus
Slc27a5	solute carrier family 27 (fatty acid transporter), member 5	Rattus norvegicus
Slc2a2	solute carrier family 2 (facilitated glucose transporter), member 2	Rattus norvegicus
Slc38a4	solute carrier family 38, member 4	Rattus norvegicus
Slco1b3	solute carrier organic anion transporter family, member 1b2	Rattus norvegicus
Spp2	secreted phosphoprotein 2	Rattus norvegicus
Sult1b1	sulfotransferase family, cytosolic, 1B, member 1	Rattus norvegicus
Thrsp	thyroid hormone responsive	Rattus norvegicus
Tm4sf4	transmembrane 4 L six family member 4	Rattus norvegicus
Ugt2b1	UDP glucuronosyltransferase 2 family, polypeptide B17	Rattus norvegicus
Ugt2b36	UDP glucuronosyltransferase 2 family, polypeptide B36	Rattus norvegicus
Upb1	ureidopropionase, beta	Rattus norvegicus
LOC100365275

## Sheet: RatBrain_Distinguishers
Supplementary Table 4
Distinguisher group #2			Subset of distinguishers specificly exressed in brain (DAVID annotation UP_TISSUE: Brain)
OFFICIAL_GENE_SYMBOL	Gene Name	Species	OFFICIAL_GENE_SYMBOL	GENE NAME
A2bp1	ataxin 2 binding protein 1	Rattus norvegicus	Atp1a2	ATPase, Na+/K+ transporting, alpha 2 polypeptide
Aldoc	aldolase C, fructose-bisphosphate	Rattus norvegicus	Atp1b1	ATPase, Na+/K+ transporting, beta 1 polypeptide
Apc2	adenomatosis polyposis coli 2	Rattus norvegicus	Ndrg4	N-myc downstream regulated gene 4
Apod	apolipoprotein D	Rattus norvegicus	Pcp4	Purkinje cell protein 4
Atp1a2	ATPase, Na+/K+ transporting, alpha 2 polypeptide	Rattus norvegicus	S100b	S100 calcium binding protein B
Atp1b1	ATPase, Na+/K+ transporting, beta 1 polypeptide	Rattus norvegicus	Thy1	Thy-1 cell surface antigen
Bcas1	breast carcinoma amplified sequence 1	Rattus norvegicus	Zwint	ZW10 interactor
Bcat1	branched chain aminotransferase 1, cytosolic	Rattus norvegicus	Aldoc	aldolase C, fructose-bisphosphate
Bex1	brain expressed gene 1	Rattus norvegicus	Apod	apolipoprotein D
Bex2	brain expressed X-linked 2	Rattus norvegicus	Bcat1	branched chain aminotransferase 1, cytosolic
Calb1	calbindin 1	Rattus norvegicus	Bcas1	breast carcinoma amplified sequence 1
Calm1	calmodulin pseudogene 2; calmodulin 3; calmodulin 2; calmodulin 1	Rattus norvegicus	Calb1	calbindin 1
Cck	cholecystokinin	Rattus norvegicus	Calm1	calmodulin pseudogene 2; calmodulin 3; calmodulin 2; calmodulin 1
Chn1	chimerin (chimaerin) 1	Rattus norvegicus	Chn1	chimerin (chimaerin) 1
Cldn11	claudin 11	Rattus norvegicus	Cldn11	claudin 11
Cplx1	complexin 1	Rattus norvegicus	Cplx1	complexin 1
Dnajc6	DnaJ (Hsp40) homolog, subfamily C, member 6	Rattus norvegicus	Dnm1	dynamin 1
Dnm1	dynamin 1	Rattus norvegicus	Fam107a	family with sequence similarity 107, member A
Elmod1	ELMO/CED-12 domain containing 1	Rattus norvegicus	Fez1	fasciculation and elongation protein zeta 1 (zygin I)
Enc1	ectodermal-neural cortex 1	Rattus norvegicus	Gabra1	gamma-aminobutyric acid (GABA) A receptor, alpha 1
Fam107a	family with sequence similarity 107, member A	Rattus norvegicus	Gfap	glial fibrillary acidic protein
Fez1	fasciculation and elongation protein zeta 1 (zygin I)	Rattus norvegicus	Gad1	glutamate decarboxylase 1
Gabra1	gamma-aminobutyric acid (GABA) A receptor, alpha 1	Rattus norvegicus	Gria2	glutamate receptor, ionotropic, AMPA 2
Gad1	glutamate decarboxylase 1	Rattus norvegicus	Gpm6a	glycoprotein m6a
Gap43	growth associated protein 43	Rattus norvegicus	Gap43	growth associated protein 43
Gfap	glial fibrillary acidic protein	Rattus norvegicus	Kif5c	kinesin family member 5C
Gng3	guanine nucleotide binding protein (G protein), gamma 3	Rattus norvegicus	Klc1	kinesin light chain 1
Gpm6a	glycoprotein m6a	Rattus norvegicus	Ldhb	lactate dehydrogenase B
Gria2	glutamate receptor, ionotropic, AMPA 2	Rattus norvegicus	Map1b	microtubule-associated protein 1B
Kif5c	kinesin family member 5C	Rattus norvegicus	Map2	microtubule-associated protein 2
Klc1	kinesin light chain 1	Rattus norvegicus	Mbp	myelin basic protein
LOC363306	hypothetical protein LOC684587; hypothetical protein LOC690362; hypothetical protein LOC685668; hypothetical LOC501255; hypothetical LOC501256; hypothetical LOC501250; similar to similar to RIKEN cDNA 4930555G01; hypothetical protein LOC501396; hypothetical protein LOC685573; hypothetical protein LOC363306; hypothetical LOC364164; hypothetical protein LOC685863; hypothetical LOC316192; hypothetic…	Rattus norvegicus	Mobp	myelin-associated oligodendrocyte basic protein
LOC501091	hypothetical protein LOC684587; hypothetical protein LOC690362; hypothetical protein LOC685668; hypothetical LOC501255; hypothetical LOC501256; hypothetical LOC501250; similar to similar to RIKEN cDNA 4930555G01; hypothetical protein LOC501396; hypothetical protein LOC685573; hypothetical protein LOC363306; hypothetical LOC364164; hypothetical protein LOC685863; hypothetical LOC316192; hypothetic…	Rattus norvegicus	Nefh	neurofilament, heavy polypeptide
Ldhb	lactate dehydrogenase B	Rattus norvegicus	Nefl	neurofilament, light polypeptide
MGC109340	similar to Microsomal signal peptidase 23 kDa subunit (SPase 22 kDa subunit) (SPC22/23)	Rattus norvegicus	Nefm	neurofilament, medium polypeptide
Map1b	microtubule-associated protein 1B	Rattus norvegicus	Neurod1	neurogenic differentiation 1
Map2	microtubule-associated protein 2	Rattus norvegicus	Nrgn	neurogranin
Mbp	myelin basic protein	Rattus norvegicus	Nap1l5	nucleosome assembly protein 1-like 5
Mobp	myelin-associated oligodendrocyte basic protein	Rattus norvegicus	Olfm1	olfactomedin 1
Mt3	metallothionein 3	Rattus norvegicus	Prnp	prion protein
Nap1l5	nucleosome assembly protein 1-like 5	Rattus norvegicus	Pfn2	profilin 2
Ndrg4	N-myc downstream regulated gene 4	Rattus norvegicus	Ptgds	prostaglandin D2 synthase (brain)
Nefh	neurofilament, heavy polypeptide	Rattus norvegicus	Prkcb	protein kinase C, beta
Nefl	neurofilament, light polypeptide	Rattus norvegicus	Plp1	proteolipid protein 1
Nefm	neurofilament, medium polypeptide	Rattus norvegicus	Pcdh9	protocadherin 9
Neurod1	neurogenic differentiation 1	Rattus norvegicus	Scg3	secretogranin III
Nptx1	neuronal pentraxin 1	Rattus norvegicus	MGC109340	similar to Microsomal signal peptidase 23 kDa subunit (SPase 22 kDa subunit) (SPC22/23)
Nrgn	neurogranin	Rattus norvegicus	Snrpn	small nuclear ribonucleoprotein polypeptide N; small nuclear ribonucleoprotein polypeptides B and B1
Nrsn1	neurensin 1	Rattus norvegicus	Slc1a3	solute carrier family 1 (glial high affinity glutamate transporter), member 3
Olfm1	olfactomedin 1	Rattus norvegicus	Slc6a17	solute carrier family 6 (neurotransmitter transporter), member 17
Pcdh9	protocadherin 9	Rattus norvegicus	Stmn2	stathmin-like 2
Pcp4	Purkinje cell protein 4	Rattus norvegicus	Stmn3	stathmin-like 3
Pfn2	profilin 2	Rattus norvegicus	Snap25	synaptosomal-associated protein 25
Plp1	proteolipid protein 1	Rattus norvegicus	Snap91	synaptosomal-associated protein 91
Prkcb	protein kinase C, beta	Rattus norvegicus	Snca	synuclein, alpha (non A4 component of amyloid precursor)
Prnp	prion protein	Rattus norvegicus	Sncb	synuclein, beta
Psat1	phosphoserine aminotransferase 1	Rattus norvegicus	Tagln3	transgelin 3
Ptgds	prostaglandin D2 synthase (brain)	Rattus norvegicus	Tmem130	transmembrane protein 130
RGD1566401	similar to GTL2, imprinted maternally expressed untranslated	Rattus norvegicus	Ttyh1	tweety homolog 1 (Drosophila)
Rab6b	RAB6B, member RAS oncogene family	Rattus norvegicus	Uchl1	ubiquitin carboxyl-terminal esterase L1 (ubiquitin thiolesterase)
Rtn1	reticulon 1	Rattus norvegicus	Vsnl1	visinin-like 1
S100b	S100 calcium binding protein B	Rattus norvegicus
Scg2	secretogranin II (chromogranin C)	Rattus norvegicus
Scg3	secretogranin III	Rattus norvegicus
Scg5	secretogranin V	Rattus norvegicus
Serpini1	serine (or cysteine) peptidase inhibitor, clade I, member 1	Rattus norvegicus
Slc1a3	solute carrier family 1 (glial high affinity glutamate transporter), member 3	Rattus norvegicus
Slc24a2	solute carrier family 24 (sodium/potassium/calcium exchanger), member 2	Rattus norvegicus
Slc6a17	solute carrier family 6 (neurotransmitter transporter), member 17	Rattus norvegicus
Snap25	synaptosomal-associated protein 25	Rattus norvegicus
Snap91	synaptosomal-associated protein 91	Rattus norvegicus
Snca	synuclein, alpha (non A4 component of amyloid precursor)	Rattus norvegicus
Sncb	synuclein, beta	Rattus norvegicus
Snrpn	small nuclear ribonucleoprotein polypeptide N; small nuclear ribonucleoprotein polypeptides B and B1	Rattus norvegicus
Snurf	similar to small nuclear ribonucleoparticle-associated protein; SNRPN upstream reading frame	Rattus norvegicus
Stmn2	stathmin-like 2	Rattus norvegicus
Stmn3	stathmin-like 3	Rattus norvegicus
Tagln3	transgelin 3	Rattus norvegicus
Thy1	Thy-1 cell surface antigen	Rattus norvegicus
Tmem130	transmembrane protein 130	Rattus norvegicus
Tspyl4	TSPY-like 4	Rattus norvegicus
Ttc3	tetratricopeptide repeat domain 3	Rattus norvegicus
Ttyh1	tweety homolog 1 (Drosophila)	Rattus norvegicus
Uchl1	ubiquitin carboxyl-terminal esterase L1 (ubiquitin thiolesterase)	Rattus norvegicus
Vsnl1	visinin-like 1	Rattus norvegicus
Zwint	ZW10 interactor	Rattus norvegicus
LOC100364588
LOC100364831

## Sheet: RatLung_Distinguishers
Supplementary Table 5
Disntinguisher group #3			Subset of distinguishers specificly exressed in lung (DAVID annotation UP_TISSUE: Lung
OFFICIAL_GENE_SYMBOL	Gene Name	Species	OFFICIAL_GENE_SYMBOL	GENE NAME
Ager	advanced glycosylation end product-specific receptor	Rattus norvegicus	Gprc5a	G protein-coupled receptor, family C, group 5, member A
Ahnak	AHNAK nucleoprotein	Rattus norvegicus	Hopx	HOP homeobox
Akr1cl1	aldo-keto reductase family 1, member C-like 1	Rattus norvegicus	Sec14l3	SEC14-like 3 (S. cerevisiae)
Anxa1	annexin A1	Rattus norvegicus	Ager	advanced glycosylation end product-specific receptor
Anxa2	annexin A2	Rattus norvegicus	Anxa1	annexin A1
Aoc3	amine oxidase, copper containing 3 (vascular adhesion protein 1)	Rattus norvegicus	Chia	chitinase, acidic
C7	complement component 7	Rattus norvegicus	Cldn18	claudin 18
Cav1	caveolin 1, caveolae protein	Rattus norvegicus	Col3a1	collagen, type III, alpha 1
Cd74	Cd74 molecule, major histocompatibility complex, class II invariant chain	Rattus norvegicus	Cyp2b1	cytochrome P450, family 2, subfamily b, polypeptide 1
Chia	chitinase, acidic	Rattus norvegicus	Cyp4b1	cytochrome P450, family 4, subfamily b, polypeptide 1
Cldn18	claudin 18	Rattus norvegicus	Dram	damage-regulated autophagy modulator
Clec7a	C-type lectin domain family 7, member a	Rattus norvegicus	Emp2	epithelial membrane protein 2
Col1a2	collagen, type I, alpha 2	Rattus norvegicus	Gsn	gelsolin
Col3a1	collagen, type III, alpha 1	Rattus norvegicus	Icam1	intercellular adhesion molecule 1
Col5a2	collagen, type V, alpha 2	Rattus norvegicus	Krt19	keratin 19
Crip	cysteine-rich intestinal protein	Rattus norvegicus	Lcp1	lymphocyte cytosolic protein 1
Cxcl3	chemokine (C-X-C motif) ligand 3	Rattus norvegicus	Lamp3	lysosomal-associated membrane protein 3
Cyp2b1	cytochrome P450, family 2, subfamily b, polypeptide 1	Rattus norvegicus	Muc1	mucin 1, cell surface associated
Cyp2b2	cytochrome P450, family 2, subfamily b, polypeptide 2; cytochrome P450, family 2, subfamily b, polypeptide 12	Rattus norvegicus	Plvap	plasmalemma vesicle associated protein
Cyp4b1	cytochrome P450, family 4, subfamily b, polypeptide 1	Rattus norvegicus	Pdpn	podoplanin
Defb4	defensin beta 4	Rattus norvegicus	Sdpr	serum deprivation response
Dram	damage-regulated autophagy modulator	Rattus norvegicus	Slc34a2	solute carrier family 34 (sodium phosphate), member 2
Emp2	epithelial membrane protein 2	Rattus norvegicus	Sftpa1	surfactant protein A1
Gprc5a	G protein-coupled receptor, family C, group 5, member A	Rattus norvegicus	Sftpb	surfactant protein B
Gpx2	glutathione peroxidase 2	Rattus norvegicus	Sftpd	surfactant protein D
Gpx3	glutathione peroxidase 3	Rattus norvegicus	Thbd	thrombomodulin
Gsn	gelsolin	Rattus norvegicus	Tmem100	transmembrane protein 100
Hopx	HOP homeobox	Rattus norvegicus	Vipr1	vasoactive intestinal peptide receptor 1
Icam1	intercellular adhesion molecule 1	Rattus norvegicus
Igfbp7	insulin-like growth factor binding protein 7	Rattus norvegicus
Krt19	keratin 19	Rattus norvegicus
LOC683399	region containing similar to NGF-binding Ig light chain; similar to IG KAPPA CHAIN V-V REGION K2 PRECURSOR	Rattus norvegicus
LOC689064	beta-glo; beta-globin; beta globin minor gene	Rattus norvegicus
Lamp3	lysosomal-associated membrane protein 3	Rattus norvegicus
Lcp1	lymphocyte cytosolic protein 1	Rattus norvegicus
Lgals3	lectin, galactoside-binding, soluble, 3	Rattus norvegicus
Lmo7	LIM domain 7	Rattus norvegicus
Ly6b	lymphocyte antigen 6 complex, locus B	Rattus norvegicus
Ly6c	Ly6-C antigen	Rattus norvegicus
Mfap4	microfibrillar-associated protein 4	Rattus norvegicus
Mgp	matrix Gla protein	Rattus norvegicus
Muc1	mucin 1, cell surface associated	Rattus norvegicus
Napsa	napsin A aspartic peptidase	Rattus norvegicus
Pdpn	podoplanin	Rattus norvegicus
Plvap	plasmalemma vesicle associated protein	Rattus norvegicus
Pmp22	peripheral myelin protein 22	Rattus norvegicus
Postn	periostin, osteoblast specific factor	Rattus norvegicus
RGD1311080	similar to RIKEN cDNA A930038C07	Rattus norvegicus
RT1-Da	histocompatibility 2, class II antigen E alpha	Rattus norvegicus
RT1-T24-4	histocompatibility 2, T region locus 23; histocompatibility 2, T region locus 24	Rattus norvegicus
Retnla	resistin like alpha	Rattus norvegicus
S100a11	S100 calcium binding protein A11 (calizzarin)	Rattus norvegicus
S100a4	S100 calcium-binding protein A4	Rattus norvegicus
S100a6	S100 calcium binding protein A6	Rattus norvegicus
Scn7a	sodium channel, voltage-gated, type VII, alpha	Rattus norvegicus
Sdpr	serum deprivation response	Rattus norvegicus
Sec14l3	SEC14-like 3 (S. cerevisiae)	Rattus norvegicus
Sema3g	sema domain, immunoglobulin domain (Ig), short basic domain, secreted, (semaphorin) 3G	Rattus norvegicus
Sftpa1	surfactant protein A1	Rattus norvegicus
Sftpb	surfactant protein B	Rattus norvegicus
Sftpd	surfactant protein D	Rattus norvegicus
Slc34a2	solute carrier family 34 (sodium phosphate), member 2	Rattus norvegicus
Tagln	transgelin	Rattus norvegicus
Tagln2	transgelin 2	Rattus norvegicus
Thbd	thrombomodulin	Rattus norvegicus
Tmem100	transmembrane protein 100	Rattus norvegicus
Tns1	tensin 1	Rattus norvegicus
Tppp3	tubulin polymerization-promoting protein family member 3	Rattus norvegicus
Tspan8	tetraspanin 8	Rattus norvegicus
Tubb2c	tubulin, beta 4; tubulin, beta 2c; similar to tubulin, beta, 2	Rattus norvegicus
Vipr1	vasoactive intestinal peptide receptor 1	Rattus norvegicus

## Sheet: RatTissueComposition
Supplementary Table 6
Expected (Shen-Orr 2010)			Predicted
Liver	Brain	Lung	Liver	Brain	Lung
100	0	0	100	0	0
100	0	0	100	0	0
100	0	0	100	0	0
0	100	0	0	100	0
0	100	0	0	100	0
0	100	0	0	100	0
0	0	100	1.2	0	98.8
0	0	100	1.1	0	98.9
0	0	100	1.5	0	98.5
5	25	70	2.9	36.2	61
5	25	70	2.9	36.4	60.7
5	25	70	2.8	36	61.2
70	5	25	68.9	7.1	24
70	5	25	68.1	7	24.9
70	5	25	69	6.6	24.4
25	70	5	20.6	75.4	4
25	70	5	20.5	75.4	4.1
25	70	5	21.1	74.9	4
70	25	5	63.2	32.1	4.6
70	25	5	63.6	31.6	4.8
70	25	5	63.2	32	4.8
45	45	10	40.8	50.6	8.6
45	45	10	40.7	50.8	8.5
45	45	10	41	50.5	8.4
55	20	25	51.6	25.9	22.5
55	20	25	52	25.8	22.2
55	20	25	51.4	25.9	22.7
50	30	20	46.4	36.2	17.4
50	30	20	46.5	35.9	17.6
50	30	20	46.3	36.1	17.6
55	30	15	50.8	36.1	13.1
55	30	15	50.1	36.5	13.3
55	30	15	50.5	36.2	13.3
50	40	10	45.3	46.3	8.4
50	40	10	45.8	45.7	8.5
50	40	10	45.6	45.8	8.6
60	35	5	54.3	41.9	3.8
60	35	5	55	40.8	4.2
60	35	5	54.3	41.6	4.1
65	34	1	59.2	40.8	0.1
65	34	1	59	41	0
65	34	1	59.1	40.9	0

## Sheet: BcellComposition
Supplementary Table 7
Sample	HSC	E-B	E-B/pro-B	pre-B	IM-B
GSM367395	0.908	0.059	0.018	0	0.015	HSC
GSM367396	0.951	0	0.016	0.021	0.013	HSC
GSM367397	0.797	0.168	0.035	0	0	HSC
GSM367398	0.428	0.402	0.048	0.04	0.081	HSC
GSM367399	0.533	0.295	0.067	0.039	0.066	HSC
GSM367400	0.683	0.317	0	0	0	HSC
GSM367377	0.066	0.389	0.53	0	0.016	E-B
GSM367378	0.092	0.297	0.486	0.046	0.078	E-B
GSM367379	0.001	0.618	0.214	0	0.166	E-B
GSM367380	0.082	0.08	0.774	0	0.064	E-B
GSM367381	0.026	0.068	0.796	0	0.11	E-B
GSM367382	0.124	0.738	0.06	0	0.078	E-B
GSM367383	0.023	0.034	0.832	0.09	0.021	pro-B
GSM367384	0.051	0.051	0.82	0	0.078	pro-B
GSM367385	0.034	0.019	0.791	0.071	0.085	pro-B
GSM367386	0.032	0.038	0.768	0.162	0	pro-B
GSM367387	0.009	0.121	0.769	0	0.102	pro-B
GSM367388	0.048	0.059	0.652	0.108	0.133	pro-B
GSM367389	0.049	0.026	0.075	0.781	0.069	pre-B
GSM367390	0.04	0.042	0.226	0.28	0.412	pre-B
GSM367391	0.034	0.066	0.079	0.576	0.245	pre-B
GSM367392	0.046	0	0.069	0.759	0.126	pre-B
GSM367393	0.02	0.029	0	0.553	0.398	pre-B
GSM367394	0.058	0.047	0.087	0.374	0.434	pre-B
GSM367371	0.006	0.025	0	0.394	0.575	IM-B
GSM367372	0.058	0.021	0.071	0.115	0.734	IM-B
GSM367373	0.008	0.002	0.002	0	0.988	IM-B
GSM367374	0.005	0.059	0.003	0.326	0.607	IM-B
GSM367375	0	0.073	0	0.349	0.578	IM-B
GSM367376	0.057	0.094	0.084	0.403	0.361	IM-B

## Sheet: BcellProfiles
Supplementary Table 8
HSC	E-B	pro-B	pre-B	IM-B
CRHBP	CTSG	DNTT	MARCKS	KIAA1219
HLF	TGFBI	MOBKL2B	C20orf103	MS4A1
GATA2	DEFA1	SOCS2	VDR	ARR3
PTGS2	RAB31	AKAP12	IRF4	LOC54103
MEIS1	CDH1	HPS4	C13orf18	DUSP5
IL8		PAG1		RGS2
MLLT3		RAG1		TAGAP
				GPR18
				NOTCH2
				BIRC3
				DLL1
				TSPAN13
				FCRL2
				FCRL1
				TXNIP
				KIAA1641
				LAF4

## Sheet: BcellDistinguisherGeneFunction
Supplementary Table 9
DAVID annotation (GO term BP Direct, KEGG pathway)
Immune	BIRC3, CDH1, CTSG, DEFA1, DUSP5, MS4A1, NOTCH2, PAG1, RAG1, TXNIP
B cell	DLL1, MS4A1, NOTCH2, RAG1
hematopoietic	DNTT, MS4A1
inflammatory	BIRC3, CRHBP, NOTCH2, PTGS2
development	GATA2, MEIS1, CDH1, DLL1, HLF, MARCKS, NOTCH2, RAG1, VDR

## Sheet: YeastCellCycle
Supplementary Table 10
Normalized linear expression values of top 20 distinguishers for 4 classes/phases
Gene	T1	T2	T3	T4	T5	T6	T7	T8	T9	T10	T11	T12	T13	T14	T15	T16	T17			t1	t2	t3	t4	t5	t6	t7	t8	t9	t10	t11	t12	t13	t14	t15	t16	t17		max	t1	t2	t3	t4	t5	t6	t7	t8	t9	t10	t11
YPL240C	0.6888	0.3779	0.1075	-0.1725	-0.3135	-0.3509	-0.4151	-0.377	-0.437	-0.2123	-0.3578	-0.2025	-0.301	-0.3051	-0.2675	-0.0082	-0.0808			1.99132	1.45922	1.11349	0.841558	0.730884	0.704054	0.660274	0.685916	0.645971	0.808722	0.699213	0.816686	0.740078	0.73705	0.76529	0.991834	0.922378		1.99132	1	0.732787	0.559171	0.422612	0.367034	0.353561	0.331575	0.344452	0.324393	0.406123	0.35113
YDR258C	0.2264	-0.1195	-0.937	-0.8492	-0.9743	-0.8492	-1.1959	-0.8948	-0.8145	-0.828	-0.7582	-0.7352	-0.7242	-0.7886	-0.7135	-0.5167	-0.472			1.25408	0.887364	0.391801	0.427757	0.377456	0.427757	0.302432	0.408689	0.442861	0.436922	0.468509	0.47941	0.484712	0.454481	0.489926	0.596486	0.623754		1.25408	1	0.707583	0.312422	0.341093	0.300983	0.341093	0.241159	0.325888	0.353137	0.348401	0.373589
YER150W	0.209	-0.1802	-0.5482	-0.6405	-0.9646	-0.9197	-0.9112	-0.6405	-0.5555	-0.6061	-0.7135	-0.8419	-0.8791	-0.994	-1.0958	-0.8564	-0.6979			1.23244	0.835103	0.577989	0.527029	0.381136	0.398639	0.402041	0.527029	0.573785	0.545474	0.489926	0.430891	0.415156	0.370093	0.334272	0.424688	0.497629		1.23244	1	0.677599	0.468978	0.427629	0.309252	0.323453	0.326215	0.427629	0.465567	0.442595	0.397524
YDL039C	0.3206	0.4334	-0.4843	-0.5781	-0.402	-0.3745	-0.3198	-0.1575	-0.1304	-0.3418	-0.3395	-0.5068	-0.5201	-0.5339	-0.4399	-0.3114	-0.4151			1.37795	1.54249	0.616128	0.560963	0.668981	0.687633	0.726294	0.854277	0.877744	0.71049	0.712126	0.60242	0.594461	0.586314	0.644101	0.732421	0.660274		1.54249	0.893329	1	0.399437	0.363673	0.433701	0.445793	0.470857	0.553829	0.569043	0.460612	0.461672
YDL038C	0.0548	0.0977	-0.9462	-0.9838	-0.8871	-0.7242	-0.776	-0.4751	-0.497	-0.8564	-0.8013	-1.0362	-0.9462	-1.2291	-0.8716	-0.937	-0.9031			1.05633	1.10263	0.388213	0.373888	0.411848	0.484712	0.460243	0.621823	0.608353	0.424688	0.448745	0.3548	0.388213	0.292556	0.418282	0.391801	0.405311		1.10263	0.958007	1	0.352079	0.339087	0.373514	0.439596	0.417404	0.563944	0.551728	0.385159	0.406976
YLL026W	0.2512	-0.1154	-0.472	-0.527	-0.4812	-0.6231	-0.5591	-0.5899	-0.3672	-0.3463	-0.4399	-0.2563	-0.3093	-0.472	-0.402	-0.2174	-0.0946			1.28557	0.89101	0.623754	0.590373	0.618041	0.536279	0.571723	0.554383	0.692671	0.7073	0.644101	0.77391	0.733961	0.623754	0.668981	0.804608	0.909737		1.28557	1	0.693087	0.485197	0.459232	0.480754	0.417154	0.444725	0.431236	0.538806	0.550185	0.501025
YNL007C	0.5078	0.3674	0.0383	-0.0318	-0.1195	-0.156	-0.136	-0.1944	-0.1374	-0.0264	-0.0297	0.0836	-0.0051	0.0041	0.117	0.336	0.2875			1.66163	1.44398	1.03904	0.9687	0.887364	0.855559	0.872843	0.823329	0.871622	0.973945	0.970737	1.08719	0.994913	1.00411	1.12412	1.39934	1.33309		1.66163	1	0.869011	0.625315	0.582981	0.534032	0.514891	0.525293	0.495494	0.524558	0.586138	0.584207
YOL053C-A	0.1201	-0.2008	-0.8145	-0.5375	-0.6273	-0.6496	-0.5743	-0.6929	-0.6362	-0.3918	-0.426	-0.2294	-0.3351	-0.3463	-0.2346	-0.0895	-0.2025			1.12761	0.818076	0.442861	0.584207	0.534032	0.522255	0.563099	0.500124	0.5293	0.675839	0.653116	0.79501	0.715267	0.7073	0.790887	0.914388	0.816686		1.12761	1	0.725496	0.392743	0.518093	0.473596	0.463152	0.499374	0.443525	0.4694	0.599356	0.579204
YMR250W	-0.082	-0.3351	-0.937	-0.9743	-1.059	-0.9743	-0.9031	-0.8351	-0.7082	-0.5629	-0.6146	-0.51	-0.6362	-0.5236	-0.5236	-0.4098	-0.3843			0.921272	0.715267	0.391801	0.377456	0.346802	0.377456	0.405311	0.433831	0.49253	0.569555	0.540857	0.600496	0.5293	0.592384	0.592384	0.663783	0.680927		0.921272	1	0.77639	0.425283	0.409712	0.376439	0.409712	0.439947	0.470904	0.53462	0.618227	0.587077
YDL021W	-0.0545	-0.9462	-1.2291	-0.8791	-0.8791	-0.994	-1.2291	-1.1221	-1.059	-0.9646	-0.9551	-0.7409	-0.7948	-1.0477	-0.9551	-1.0711	-0.8871			0.946959	0.388213	0.292556	0.415156	0.415156	0.370093	0.292556	0.325595	0.346802	0.381136	0.384774	0.476685	0.451672	0.350744	0.384774	0.342631	0.411848		0.946959	1	0.409958	0.308943	0.43841	0.43841	0.390823	0.308943	0.343833	0.366228	0.402484	0.406326
YGL037C	0.5289	0.3612	0.2184	-0.0307	-0.1236	-0.2057	-0.2191	-0.2208	-0.051	0.2648	0.233	0.2378	0.1615	0.1788	0.1657	0.3031	0.3731			1.69706	1.43505	1.24408	0.969766	0.883733	0.814077	0.803241	0.801877	0.950279	1.30317	1.26238	1.26846	1.17527	1.19578	1.18022	1.35405	1.45223		1.69706	1	0.845607	0.73308	0.571438	0.520742	0.479697	0.473312	0.472508	0.559954	0.767897	0.743862
YBR054W	0.2523	0.1002	-0.1088	-0.4751	-0.6542	-0.8564	-0.3893	0.1216	0.2227	0.4303	0.2506	0.0448	-0.1154	-0.3672	-0.2025	-0.0231	0.1856			1.28698	1.10539	0.89691	0.621823	0.519858	0.424688	0.677531	1.1293	1.24945	1.53772	1.2848	1.04582	0.89101	0.692671	0.816686	0.977165	1.20394		1.53772	0.836942	0.718852	0.583273	0.40438	0.338071	0.276181	0.440608	0.734401	0.812532	1	0.835521
YEL039C	0.0557	-0.1445	-0.6979	-0.6231	-0.5629	-0.6273	-0.7948	-0.5167	-0.301	-0.1517	-0.2057	-0.1277	-0.1263	-0.1459	-0.2277	0.0259	0.022			1.05728	0.865455	0.497629	0.536279	0.569555	0.534032	0.451672	0.596486	0.740078	0.859246	0.814077	0.880117	0.88135	0.864244	0.796363	1.02624	1.02224		1.05728	1	0.818567	0.470669	0.507225	0.538698	0.505099	0.427201	0.56417	0.699982	0.812695	0.769973
YDL022W	0.1573	-0.344	-0.6929	-0.6187	-0.497	-0.6061	-0.5555	-0.4874	-0.3241	-0.065	-0.1445	-0.0796	-0.2008	-0.3328	-0.3285	-0.3351	-0.2225			1.17035	0.708929	0.500124	0.538644	0.608353	0.545474	0.573785	0.614221	0.723178	0.937067	0.865455	0.923486	0.818076	0.716914	0.720003	0.715267	0.800515		1.17035	1	0.605743	0.427329	0.460243	0.519806	0.466079	0.49027	0.52482	0.617918	0.800675	0.739486
YLR178C	0.1862	-0.1128	-0.4232	-0.4342	-0.5002	-0.6187	-0.594	-0.7523	-0.5667	-0.3918	-0.3351	-0.3351	-0.4073	-0.4843	-0.4178	-0.4151	-0.3893			1.20466	0.893329	0.654948	0.647783	0.606409	0.538644	0.552114	0.471281	0.567395	0.675839	0.715267	0.715267	0.665445	0.616128	0.658494	0.660274	0.677531		1.20466	1	0.741559	0.543677	0.537729	0.503385	0.447133	0.458314	0.391214	0.470999	0.561019	0.593748
YDR214W	0.6021	0.4021	0.1413	0.0191	0.0895	0.0646	0.0494	0.0429	0.0345	0.0438	0.0326	0.0392	0.024	0.1035	0.1114	0.1479	0.1636			1.82595	1.49496	1.15177	1.01928	1.09363	1.06673	1.05064	1.04383	1.0351	1.04477	1.03314	1.03998	1.02429	1.10905	1.11784	1.1594	1.17774		1.82595	1	0.818731	0.630779	0.558221	0.598936	0.584207	0.575394	0.571666	0.566884	0.572181	0.565808
YOR121C	0.2854	-0.0242	-0.3051	-0.3745	-0.4232	-0.2694	-0.2969	-0.249	-0.2208	-0.1992	-0.3351	-0.2829	-0.2619	-0.2346	-0.2277	-0.1115	-0.0946			1.33029	0.97609	0.73705	0.687633	0.654948	0.763838	0.743118	0.77958	0.801877	0.819386	0.715267	0.753595	0.769588	0.790887	0.796363	0.894491	0.909737		1.33029	1	0.73374	0.55405	0.516903	0.492333	0.574187	0.558612	0.586021	0.602782	0.615944	0.537676
YBR053C	0.1323	-0.1049	-0.5236	-0.6317	-0.5445	-0.5409	-0.4843	-0.2507	-0.143	0.0259	0.022	-0.0135	-0.0722	-0.2329	-0.1695	-0.2277	0.0111			1.14145	0.900415	0.592384	0.531687	0.580132	0.582224	0.616128	0.778256	0.866754	1.02624	1.02224	0.986591	0.930345	0.792233	0.844087	0.796363	1.01116		1.14145	1	0.788834	0.518975	0.465799	0.508241	0.510074	0.539777	0.681813	0.759344	0.899065	0.895565
YPL265W	-0.1318	-0.7135	-1.0958	-0.9646	-1.109	-1.0362	-0.9838	-0.6684	-0.3509	-0.4286	-0.3241	-0.162	0	-0.1849	-0.3486	-0.4483	-0.4342			0.876516	0.489926	0.334272	0.381136	0.329889	0.3548	0.373888	0.512528	0.704054	0.65142	0.723178	0.850441	1	0.831187	0.705675	0.638713	0.647783		1	0.876516	0.489926	0.334272	0.381136	0.329889	0.3548	0.373888	0.512528	0.704054	0.65142	0.723178
YNL160W	0.4352	0.3791	-0.136	-0.1263	-0.2208	-0.2949	0.3186	0.4929	0.549	0.6765	0.5068	0.3259	0.1768	0.1138	0.4004	0.627	0.648			1.54527	1.46097	0.872843	0.88135	0.801877	0.744606	1.3752	1.63706	1.73152	1.96698	1.65997	1.38528	1.19339	1.12053	1.49242	1.87199	1.91171		1.96698	0.785606	0.742747	0.443747	0.448073	0.407669	0.378553	0.699143	0.832269	0.880293	1	0.843918
YOL101C	-0.3578	0.3554	0.3976	0.1201	-0.4206	-0.6231	-0.7352	-0.7082	-0.8013	-1.0255	-0.937	-0.8351	-0.8948	-0.8564	-0.8791	-1.0362	-0.828			0.699213	1.42675	1.48825	1.12761	0.656653	0.536279	0.47941	0.49253	0.448745	0.358617	0.391801	0.433831	0.408689	0.424688	0.415156	0.3548	0.436922		1.48825	0.469823	0.958678	1	0.757676	0.441225	0.360343	0.32213	0.330946	0.301526	0.240966	0.263263
YNL300W	-0.2346	-0.0285	0.6228	0.5382	0.3006	0.1869	-0.0051	-0.2471	-0.4098	-0.0103	0.3171	-0.0103	0.2033	0.1566	-0.0242	-0.3135	-0.214			0.790887	0.971902	1.86414	1.71292	1.35067	1.20551	0.994913	0.781063	0.663783	0.989753	1.37314	0.989753	1.22544	1.16953	0.97609	0.730884	0.807348		1.86414	0.424264	0.521368	1	0.91888	0.724553	0.646682	0.533711	0.418993	0.35608	0.530943	0.736608
YDR044W	0.062	0.5349	0.7447	0.6246	0.6228	0.4657	0.4529	0.3412	0.2052	0.2058	0.0316	0.0111	0.02	0.145	0.1316	0.2708	0.1316			1.06396	1.70728	2.10581	1.8675	1.86414	1.59313	1.57287	1.40663	1.22777	1.22851	1.0321	1.01116	1.0202	1.15604	1.14065	1.31101	1.14065		2.10581	0.505251	0.810746	1	0.886832	0.885237	0.75654	0.746918	0.667978	0.58304	0.58339	0.490122
YNL289W	-0.9197	0.1216	0.3744	0.323	-0.0698	-0.1944	-0.3135	-0.5743	-0.6731	-0.0895	0.1883	0.1224	-0.0464	-0.1445	-0.281	-0.4512	-0.4781			0.398639	1.1293	1.45412	1.38127	0.93258	0.823329	0.730884	0.563099	0.510125	0.914388	1.2072	1.13021	0.95466	0.865455	0.755028	0.636863	0.61996		1.45412	0.274144	0.776623	1	0.949899	0.641337	0.566204	0.50263	0.387244	0.350814	0.628826	0.830191
YOR237W	-0.5629	-0.1849	0.0845	0.023	0.0429	-0.2057	-0.2277	-0.3893	-0.5979	-0.5555	-0.6362	-0.4571	-0.5704	-0.6061	-0.6231	-0.7582	-0.9112			0.569555	0.831187	1.08817	1.02327	1.04383	0.814077	0.796363	0.677531	0.549965	0.573785	0.5293	0.633117	0.565299	0.545474	0.536279	0.468509	0.402041		1.08817	0.523405	0.763838	1	0.940353	0.959253	0.748114	0.731835	0.622632	0.505403	0.527292	0.486412
YKR013W	0.4207	0.5319	0.9446	0.8859	0.5274	0.4337	0.2171	0.2045	-0.0374	0.4734	0.7351	0.6062	0.4919	0.5746	0.4188	0.2437	0.1829			1.52303	1.70216	2.57178	2.42517	1.69452	1.54296	1.24247	1.22691	0.963291	1.60544	2.08569	1.83345	1.63542	1.77642	1.52014	1.27596	1.20069		2.57178	0.592206	0.661861	1	0.94299	0.658889	0.599955	0.483115	0.477066	0.374561	0.624253	0.81099
YOL007C	-0.1374	0.2648	0.5319	0.4368	0.1301	-0.0103	-0.1634	-0.3463	-0.3793	0.0061	0.3264	0.3097	0.1816	0.0161	-0.2008	-0.2507	-0.2869			0.871622	1.30317	1.70216	1.54775	1.13894	0.989753	0.849251	0.7073	0.68434	1.00612	1.38597	1.36302	1.19913	1.01623	0.818076	0.778256	0.750587		1.70216	0.512067	0.765597	1	0.909282	0.669115	0.581468	0.498925	0.41553	0.402041	0.591082	0.81424
YGR286C	-0.2208	0.0122	0.2741	0.209	0.0725	-0.1115	-0.174	-0.1771	-0.2829	-0.4232	-0.3263	-0.3697	-0.2849	-0.4571	-0.5555	-0.5409	-0.4286			0.801877	1.01227	1.31535	1.23244	1.07519	0.894491	0.840297	0.837696	0.753595	0.654948	0.721589	0.690942	0.752089	0.633117	0.573785	0.582224	0.65142		1.31535	0.609632	0.769588	1	0.936974	0.817422	0.680042	0.638841	0.636863	0.572925	0.497928	0.548592
YPL163C	0.0887	0.3513	0.9174	0.829	0.6169	0.5511	0.4416	0.3444	0.2252	0.5607	0.737	0.7481	0.5962	0.5719	0.4533	0.4533	0.3617			1.09275	1.42091	2.50277	2.29103	1.85317	1.73516	1.55519	1.41114	1.25257	1.7519	2.08966	2.11298	1.81521	1.77163	1.5735	1.5735	1.43577		2.50277	0.436617	0.567735	1	0.915395	0.740448	0.693295	0.621388	0.563831	0.500474	0.699982	0.834936
YMR006C	-0.7464	-0.2191	-0.0093	0.1748	0.258	0.1338	-0.0722	-0.3555	-0.426	-0.5629	-0.4542	-0.3509	-0.2471	-0.3395	-0.2771	-0.2225	-0.2732			0.47407	0.803241	0.990743	1.19101	1.29434	1.14316	0.930345	0.700823	0.653116	0.569555	0.634956	0.704054	0.781063	0.712126	0.757979	0.800515	0.760941		1.29434	0.366264	0.62058	0.765443	0.920167	1	0.883203	0.71878	0.541452	0.504595	0.440035	0.490564
YER081W	-0.4178	0.062	0.2736	0.1909	0.0512	-0.1502	-0.0883	-0.1023	-0.2563	-0.2526	-0.3198	-0.3818	-0.2581	-0.2949	-0.279	-0.3745	-0.2949			0.658494	1.06396	1.31469	1.21034	1.05253	0.860536	0.915486	0.902759	0.77391	0.776779	0.726294	0.682632	0.772518	0.744606	0.75654	0.687633	0.744606		1.31469	0.500874	0.809288	1	0.920627	0.800595	0.654555	0.696352	0.686671	0.588664	0.590846	0.552446
YPL256C	0.021	0.5822	0.768	0.4876	0.3346	0.2801	0.2407	0.1761	-0.1459	0.2708	0.4826	0.5833	0.3876	0.2964	0.2096	0.3112	0.0092			1.02122	1.78997	2.15545	1.6284	1.39738	1.32326	1.27214	1.19256	0.864244	1.31101	1.62028	1.79194	1.47344	1.34501	1.23318	1.36506	1.00924		2.15545	0.473786	0.83044	1	0.755481	0.648301	0.613914	0.590196	0.553275	0.400957	0.608231	0.751714
YMR076C	-0.1649	0.1107	0.5511	0.458	0.2897	0.1741	0.0557	-0.0568	-0.2123	0.377	0.4364	0.3996	0.1587	0.1775	0.087	-0.0408	-0.0908			0.847978	1.11706	1.73516	1.58091	1.33603	1.19017	1.05728	0.944783	0.808722	1.4579	1.54713	1.49123	1.17199	1.19423	1.0909	0.960021	0.9132		1.73516	0.488703	0.643779	1	0.911102	0.769973	0.685916	0.609327	0.544493	0.466079	0.840213	0.891634
YLR183C	-0.8077	-0.3918	0.2134	0.0725	-0.2008	-0.3793	-0.469	-0.7823	-0.6929	-0.249	0.1368	0.0021	-0.0883	-0.2311	-0.4232	-0.5482	-0.5667			0.445882	0.675839	1.23788	1.07519	0.818076	0.68434	0.625628	0.457353	0.500124	0.77958	1.1466	1.0021	0.915486	0.79366	0.654948	0.577989	0.567395		1.23788	0.360199	0.545965	1	0.868576	0.660869	0.552833	0.505403	0.369465	0.404016	0.62977	0.92626
YLR103C	-0.2929	0.0259	0.4172	0.1942	0.069	-0.1141	-0.2025	-0.4286	-0.3418	0.1091	0.1849	0.1608	0.0021	-0.2025	-0.2041	-0.372	-0.3307			0.746097	1.02624	1.51771	1.21434	1.07144	0.892169	0.816686	0.65142	0.71049	1.11527	1.2031	1.17445	1.0021	0.816686	0.815381	0.689354	0.718421		1.51771	0.491595	0.676177	1	0.800115	0.705958	0.58784	0.538106	0.429214	0.468134	0.734842	0.792708
YER070W	-0.7352	0.0734	0.2881	0.0316	-0.1817	-0.3328	-0.5375	-0.6731	-0.6929	-0.1036	0.0828	0.092	0.0122	-0.1318	-0.3793	-0.4151	-0.402			0.47941	1.07616	1.33389	1.0321	0.833851	0.716914	0.584207	0.510125	0.500124	0.901586	1.08632	1.09636	1.01227	0.876516	0.68434	0.660274	0.668981		1.33389	0.359407	0.806783	1	0.773755	0.625127	0.537461	0.437972	0.382434	0.374936	0.675907	0.814403
YKL113C	-0.3532	-0.0363	0.3757	0.2865	0.0836	-0.1817	-0.3072	-0.3745	-0.2277	0.1398	0.1699	0.2483	0.092	-0.0946	-0.2294	-0.3418	-0.2732			0.702437	0.964351	1.45601	1.33176	1.08719	0.833851	0.735503	0.687633	0.796363	1.15004	1.18519	1.28184	1.09636	0.909737	0.79501	0.71049	0.760941		1.45601	0.482439	0.662324	1	0.914663	0.746694	0.572696	0.50515	0.472272	0.546949	0.78986	0.813996
YMR199W	-0.4542	0.3918	0.5011	0.4883	0.3718	0.3783	0.2282	0.1293	-0.1182	0.4341	0.6445	0.5151	0.3679	0.4037	0.2586	0.1608	0.1516			0.634956	1.47964	1.65054	1.62954	1.45034	1.4598	1.25634	1.13803	0.888518	1.54357	1.90503	1.67381	1.4447	1.49735	1.29512	1.17445	1.16369		1.90503	0.333304	0.776701	0.866407	0.855388	0.761321	0.766286	0.659482	0.597381	0.466405	0.81026	1
YBR070C	-0.2732	0.0031	0.3549	0.1091	-0.2174	-0.2889	-0.466	-0.582	-0.3793	-0.0747	-0.0895	-0.0464	-0.162	-0.3093	-0.3672	-0.4571	-0.4125			0.760941	1.0031	1.42604	1.11527	0.804608	0.749087	0.627507	0.55878	0.68434	0.928022	0.914388	0.95466	0.850441	0.733961	0.692671	0.633117	0.661993		1.42604	0.533605	0.703421	1	0.782079	0.564226	0.525293	0.440035	0.391841	0.479889	0.650769	0.641209
YDR274C	-0.8716	-0.3263	-0.377	-0.4874	-0.9112	-1.6737	-0.9901	-1.9281	-1.1018	-1.7235	-2.1487	-1.1605	-2.0269	-2.3279	-1.6271	-1.1337	-1.1555			0.418282	0.721589	0.685916	0.614221	0.402041	0.187552	0.37154	0.145424	0.332272	0.178441	0.116636	0.313329	0.131743	0.0975003	0.196499	0.32184	0.3149		0.721589	0.579668	1	0.950564	0.851207	0.557162	0.259915	0.514891	0.201533	0.460473	0.247288	0.161637
YHL028W	-2.0269	-2.3279	-2.1487	-1.5482	-1.1959	-0.6405	-0.3486	-0.2507	-0.5409	-1.6271	-1.1649	-1.3054	-0.9838	-0.8716	-0.6405	-0.466	-0.377			0.131743	0.0975003	0.116636	0.21263	0.302432	0.527029	0.705675	0.778256	0.582224	0.196499	0.311954	0.271064	0.373888	0.418282	0.527029	0.627507	0.685916		0.778256	0.16928	0.125281	0.149868	0.273214	0.388602	0.677192	0.90674	1	0.748114	0.252486	0.400837
YJR082C	0.3458	0.3274	0.3331	0.2719	0.1678	0.2833	0.3097	0.3312	0.1929	-0.9743	-1.0039	0.0811	0.1523	0.3585	0.3046	0.2506	0.2586			1.41312	1.38736	1.39529	1.31246	1.1827	1.3275	1.36302	1.39264	1.21276	0.377456	0.366448	1.08448	1.16451	1.43118	1.35608	1.2848	1.29512		1.43118	0.98738	0.969379	0.97492	0.917044	0.82638	0.927558	0.952372	0.973069	0.847385	0.263738	0.256046
YOR315W	-0.46	-0.4151	-0.299	-0.3072	-0.1182	0.1516	0.3201	0.3626	0.1955	-0.0735	-0.1249	-0.0971	0.0503	0.1346	0.2741	0.4806	0.325			0.631284	0.660274	0.741559	0.735503	0.888518	1.16369	1.37727	1.43706	1.21592	0.929136	0.882585	0.907465	1.05159	1.14408	1.31535	1.61704	1.38403		1.61704	0.390394	0.408322	0.458589	0.454844	0.549471	0.719643	0.851718	0.888696	0.751939	0.574589	0.545801
YJR010W	-0.5445	-0.8716	-0.5781	-0.1208	0.2165	0.258	-0.1605	-0.3649	-0.5555	-0.7886	-0.497	-0.4571	-0.3198	-0.402	-0.3918	-0.402	-0.3395			0.580132	0.418282	0.560963	0.886211	1.24172	1.29434	0.851718	0.694266	0.573785	0.454481	0.608353	0.633117	0.726294	0.668981	0.675839	0.668981	0.712126		1.29434	0.448207	0.323162	0.433397	0.684683	0.959349	1	0.658033	0.536387	0.443304	0.35113	0.470011
YMR003W	0.0602	0.024	0.1354	0.5185	0.6174	0.6219	0.4873	0.2959	0.1263	-0.0603	0.0777	0.2614	0.3727	0.5875	0.4734	0.3255	0.1955			1.06205	1.02429	1.14499	1.67951	1.8541	1.86246	1.62791	1.34434	1.13462	0.941482	1.0808	1.29875	1.45165	1.79948	1.60544	1.38472	1.21592		1.86246	0.570239	0.549965	0.614774	0.901766	0.99551	1	0.874065	0.721805	0.609205	0.505504	0.580306
YIL158W	-0.4232	-0.372	-0.1168	0.0081	0.3167	0.4073	0.446	0.4049	0.3421	0.1961	0.1331	0.0457	0.0646	0.3412	0.2891	0.4234	0.374			0.654948	0.689354	0.889763	1.00813	1.37259	1.50275	1.56205	1.49915	1.4079	1.21665	1.14236	1.04676	1.06673	1.40663	1.33523	1.52715	1.45354		1.56205	0.419287	0.441313	0.569612	0.64539	0.87871	0.962039	1	0.959733	0.901315	0.778879	0.731323
YJR150C	-0.6929	-0.8948	-0.6405	-0.1023	0.1816	0.163	0.1657	0.1114	-0.0783	-0.0419	-0.1849	-0.402	-0.466	-0.4098	-0.5035	-0.6451	-0.7298			0.500124	0.408689	0.527029	0.902759	1.19913	1.17704	1.18022	1.11784	0.924687	0.958966	0.831187	0.668981	0.627507	0.663783	0.604412	0.52461	0.482005		1.19913	0.417071	0.34082	0.439508	0.752842	1	0.981572	0.984226	0.932207	0.771129	0.799715	0.693156
YMR001C	-0.6929	-0.6021	-0.678	-0.4399	-0.2869	-0.0627	0.1122	0.1523	0.0539	-0.2507	-0.2869	-0.322	-0.1168	-0.1141	0.0111	0.0681	0.0457			0.500124	0.54766	0.507631	0.644101	0.750587	0.939225	1.11874	1.16451	1.05538	0.778256	0.750587	0.724698	0.889763	0.892169	1.01116	1.07047	1.04676		1.16451	0.429471	0.470293	0.435918	0.553109	0.644552	0.806541	0.960693	1	0.906286	0.668312	0.644552
YPL141C	-0.3625	-0.4342	-0.24	-0.1849	-0.0199	0.1479	0.1788	0.1816	0.02	-0.2277	-0.2713	-0.5375	-0.2057	-0.171	-0.0984	-0.3051	-0.0783			0.695934	0.647783	0.786628	0.831187	0.980297	1.1594	1.19578	1.19913	1.0202	0.796363	0.762388	0.584207	0.814077	0.842822	0.906286	0.73705	0.924687		1.19913	0.580364	0.540209	0.655996	0.693156	0.817504	0.966862	0.997204	1	0.850781	0.664115	0.635782
YMR032W	-0.9743	-0.8948	-0.7135	-0.7298	-0.6828	-0.2545	0.0345	0.2202	-0.0297	-0.1849	-0.3578	-0.5667	-0.6103	-0.3072	-0.0674	-0.1115	-0.143			0.377456	0.408689	0.489926	0.482005	0.5052	0.775304	1.0351	1.24633	0.970737	0.831187	0.699213	0.567395	0.543188	0.735503	0.934821	0.894491	0.866754		1.24633	0.302855	0.327915	0.393097	0.386741	0.405352	0.622072	0.830523	1	0.778879	0.66691	0.561019
YCL014W	-1.0362	-1.0477	-1.1221	-0.8948	-0.6405	-0.5482	-0.4178	-0.3672	-0.5482	-1.1805	-0.9551	-0.9551	-0.776	-0.6273	-0.6588	-0.8639	-0.678			0.3548	0.350744	0.325595	0.408689	0.527029	0.577989	0.658494	0.692671	0.577989	0.307125	0.384774	0.384774	0.460243	0.534032	0.517472	0.421515	0.507631		0.692671	0.512221	0.506364	0.470058	0.590019	0.760864	0.834435	0.950659	1	0.834435	0.443392	0.555493
YLR190W	-0.1236	-0.2732	-0.0735	-0.159	0.0853	0.1822	0.4547	0.4775	0.3388	0.1657	0.0699	-0.0533	0.0171	0.0802	0.2425	0.3092	0.3379			0.883733	0.760941	0.929136	0.852996	1.08904	1.19985	1.5757	1.61204	1.40326	1.18022	1.0724	0.948096	1.01725	1.0835	1.27443	1.36233	1.402		1.61204	0.548208	0.472036	0.576373	0.529141	0.675569	0.744308	0.977458	1	0.870489	0.732128	0.665245
YPR119W	-0.6635	-0.4286	-0.5409	-0.466	-0.214	-0.0858	0.062	0.1162	-0.002	-0.2545	-0.3601	-0.4483	-0.2889	-0.2008	-0.065	-0.0833	-0.065			0.515046	0.65142	0.582224	0.627507	0.807348	0.917778	1.06396	1.12322	0.998002	0.775304	0.697607	0.638713	0.749087	0.818076	0.937067	0.920075	0.937067		1.12322	0.458544	0.579958	0.518352	0.558668	0.71878	0.817095	0.947243	1	0.888518	0.690251	0.621077
YIL131C	-0.9112	-0.821	-0.8013	-0.4046	-0.1088	-0.0858	-0.2713	-0.3793	-0.4046	-0.6684	-0.7582	-0.5555	-0.3918	-0.3395	-0.4151	-0.469	-0.6021			0.402041	0.439991	0.448745	0.667244	0.89691	0.917778	0.762388	0.68434	0.667244	0.512528	0.468509	0.573785	0.675839	0.712126	0.660274	0.625628	0.54766		0.917778	0.43806	0.47941	0.488948	0.727021	0.977262	1	0.830689	0.745649	0.727021	0.558445	0.510482
YMR215W	0.0699	0.0584	0.0602	0.2512	0.4906	0.5301	0.5036	0.3162	0.1323	0.1051	0.1795	0.1692	0.3317	0.584	0.4318	0.4061	0.2215			1.0724	1.06014	1.06205	1.28557	1.6333	1.6991	1.65467	1.3719	1.14145	1.11082	1.19662	1.18436	1.39333	1.7932	1.54003	1.50095	1.24795		1.7932	0.598039	0.591201	0.592266	0.716914	0.910829	0.947527	0.922747	0.765061	0.636545	0.619464	0.66731
YML034W	-0.9551	-0.9031	-1.3261	-0.7409	-0.5899	-0.4426	-0.344	-0.2107	-0.3818	-0.6731	-0.776	-0.7082	-0.5201	-0.4812	-0.472	-0.4426	-0.5035			0.384774	0.405311	0.265511	0.476685	0.554383	0.642364	0.708929	0.810017	0.682632	0.510125	0.460243	0.49253	0.594461	0.618041	0.623754	0.642364	0.604412		0.810017	0.475019	0.500374	0.327784	0.588487	0.684409	0.793025	0.875202	1	0.842737	0.62977	0.56819
YCL063W	-0.5781	-0.4426	-0.5591	-0.3555	-0.1318	-0.1755	-0.1459	-0.0475	-0.2259	-0.6542	-0.527	-0.4629	-0.2581	-0.3995	-0.372	-0.3486	-0.3745			0.560963	0.642364	0.571723	0.700823	0.876516	0.839037	0.864244	0.95361	0.797798	0.519858	0.590373	0.629456	0.772518	0.670655	0.689354	0.705675	0.687633		0.95361	0.588252	0.673613	0.599536	0.734915	0.919155	0.879853	0.906286	1	0.836608	0.545147	0.619093
YLR394W	-0.1927	-0.1634	-0.372	-0.3072	-0.2581	-0.1416	-0.1771	-0.1304	-0.2435	-1.9281	-0.3486	-0.3555	-0.3868	-0.4125	-0.24	-0.281	-0.2581			0.824729	0.849251	0.689354	0.735503	0.772518	0.867968	0.837696	0.877744	0.783879	0.145424	0.705675	0.700823	0.679227	0.661993	0.786628	0.755028	0.772518		0.877744	0.939601	0.967539	0.78537	0.837947	0.880117	0.988862	0.954374	1	0.893061	0.16568	0.803965
YGR108W	-0.937	-0.5339	-0.6731	-0.6635	-0.4542	-0.1679	-0.0352	-0.0984	-0.1182	-0.4286	-0.5002	-0.5305	-0.4571	-0.196	-0.0959	-0.0984	-0.136			0.391801	0.586314	0.510125	0.515046	0.634956	0.845438	0.965412	0.906286	0.888518	0.65142	0.606409	0.588311	0.633117	0.822012	0.908555	0.906286	0.872843		0.965412	0.405838	0.60732	0.528401	0.533498	0.657704	0.875728	1	0.938756	0.920351	0.674759	0.628135
YKL047W	-0.1912	-0.0796	-0.162	-0.1849	-0.0385	-0.1023	-0.0231	0.0681	-0.0464	-1.1805	-0.1824	-0.2277	-0.1755	-0.0959	0.0316	-0.0686	-0.043			0.825967	0.923486	0.850441	0.831187	0.962232	0.902759	0.977165	1.07047	0.95466	0.307125	0.833268	0.796363	0.839037	0.908555	1.0321	0.9337	0.957911		1.07047	0.771592	0.86269	0.794454	0.776468	0.898885	0.843327	0.912835	1	0.891812	0.286906	0.778411
YPL142C	0.2806	0.2838	0.5418	0.4016	0.5154	0.2752	0.3167	0.3753	0.4037	1.0971	0.7391	0.5222	0.4133	0.6082	0.5902	0.6596	0.5686			1.32392	1.32817	1.7191	1.49421	1.67431	1.31679	1.37259	1.45543	1.49735	2.99547	2.09405	1.68573	1.5118	1.83712	1.80435	1.93402	1.76579		2.99547	0.441976	0.443392	0.5739	0.498825	0.558947	0.439596	0.458223	0.485877	0.499874	1	0.699073
YAR071W	-0.1168	0.3639	0.4375	0.2719	0.2608	0.0363	0.4493	0.5792	0.5203	0.999	0.7155	0.6354	0.4942	0.6174	0.7654	0.7035	0.7997			0.889763	1.43893	1.54883	1.31246	1.29797	1.03697	1.56721	1.78461	1.68253	2.71556	2.04521	1.88778	1.63919	1.8541	2.14985	2.02081	2.22487		2.71556	0.327653	0.529882	0.570353	0.483309	0.477973	0.38186	0.577123	0.657178	0.619588	1	0.753143
YBR189W	0.3518	0.4869	0.648	0.4408	0.5781	0.3269	0.5652	0.4978	0.3679	1.1516	0.7188	0.6291	0.3761	0.6831	0.7811	0.6702	0.7987			1.42162	1.62726	1.91171	1.55395	1.78265	1.38666	1.7598	1.6451	1.4447	3.16325	2.05197	1.87592	1.45659	1.98001	2.18387	1.95463	2.22265		3.16325	0.449419	0.514428	0.604351	0.491251	0.56355	0.438366	0.556326	0.520066	0.456713	1	0.64869
YOR369C	0.4405	0.4457	0.5872	0.503	0.6216	0.2736	0.4113	0.4097	0.446	1.1155	0.8008	0.5638	0.472	0.6769	0.616	0.6279	0.738			1.55348	1.56158	1.79894	1.65367	1.8619	1.31469	1.50878	1.50637	1.56205	3.05109	2.22732	1.75734	1.6032	1.96777	1.85151	1.87367	2.09175		3.05109	0.509156	0.511811	0.589606	0.541994	0.610242	0.430891	0.494504	0.493713	0.511964	1	0.730008
YPL187W	0.5388	0.5872	0.6821	0.4168	0.1026	0.209	0.0655	0.3444	0.5169	1.0485	0.7597	0.5438	0.4952	0.5322	0.5043	0.6618	0.7353			1.71395	1.79894	1.97803	1.5171	1.10805	1.23244	1.06769	1.41114	1.67682	2.85337	2.13763	1.72254	1.64083	1.70267	1.65583	1.93828	2.08611		2.85337	0.600676	0.630464	0.693225	0.531687	0.38833	0.431926	0.374187	0.494553	0.587664	1	0.749162
YGL089C	-0.46	0.1083	-0.0103	-0.2526	-0.5236	-0.2889	-0.5339	-0.4399	-0.1195	0.3171	0.3531	0.3112	0.1316	0.1922	0.2546	0.298	0.4315			0.631284	1.11438	0.989753	0.776779	0.592384	0.749087	0.586314	0.644101	0.887364	1.37314	1.42347	1.36506	1.14065	1.21191	1.28995	1.34716	1.53957		1.53957	0.41004	0.723829	0.642878	0.504544	0.384774	0.486558	0.380831	0.418365	0.576373	0.891901	0.924595
YKL164C	0.4962	0.5017	0.2318	0.3652	0.4045	0.4401	0.1354	0.0102	0.4909	1.0774	0.8153	0.6179	0.4751	0.5349	0.3679	0.454	0.6614			1.64247	1.65153	1.26087	1.4408	1.49855	1.55286	1.14499	1.01025	1.63379	2.93703	2.25985	1.85503	1.60818	1.70728	1.4447	1.5746	1.9375		2.93703	0.559227	0.562311	0.4293	0.490564	0.510227	0.528718	0.389847	0.34397	0.556271	1	0.769434
YNL327W	0.3679	0.4675	0.2372	0.2681	0.4073	0.4812	0.2844	0.2039	0.4843	1.0058	0.908	0.8832	0.5762	0.5046	0.3914	0.6996	0.6311			1.4447	1.596	1.26769	1.30748	1.50275	1.61801	1.32896	1.22618	1.62304	2.73409	2.47936	2.41863	1.77926	1.65632	1.47905	2.01295	1.87968		2.73409	0.528401	0.58374	0.463662	0.478213	0.549635	0.591792	0.486071	0.448476	0.593629	1	0.90683
YDL227C	-1.3261	-0.7242	0.0878	-0.301	-0.9197	-0.6405	-0.6878	-0.8013	-0.8948	-0.1115	0.2245	0.1002	-0.171	-0.1976	-0.4874	-0.7242	-0.582			0.265511	0.484712	1.09177	0.740078	0.398639	0.527029	0.502681	0.448745	0.408689	0.894491	1.2517	1.10539	0.842822	0.820698	0.614221	0.484712	0.55878		1.2517	0.212121	0.387244	0.872232	0.59126	0.318479	0.421052	0.401599	0.35851	0.326508	0.714623	1
YNR067C	-0.4426	-0.6635	-0.9743	-0.8351	-0.5201	-0.2346	-0.4938	-0.5899	-0.188	0.3612	0.3186	0.127	-0.0419	-0.1304	-0.2563	-0.2074	-0.0307			0.642364	0.515046	0.377456	0.433831	0.594461	0.790887	0.610303	0.554383	0.828615	1.43505	1.3752	1.13542	0.958966	0.877744	0.77391	0.812695	0.969766		1.43505	0.447625	0.358904	0.263027	0.302311	0.414244	0.551121	0.425283	0.386316	0.577412	1	0.958295
YCR012W	0.4129	0.5565	0.7552	0.4836	0.4843	0.4597	0.7247	0.4942	0.4604	1.0877	0.8101	0.6473	0.5256	0.8228	0.9573	0.9072	0.7739			1.51119	1.74456	2.12804	1.6219	1.62304	1.5836	2.06411	1.63919	1.58471	2.96744	2.24813	1.91038	1.69147	2.27687	2.60465	2.47738	2.16821		2.96744	0.509258	0.587899	0.717129	0.546566	0.546949	0.533658	0.695586	0.552391	0.534032	1	0.7576
YOL086C	0.5052	0.5207	0.6209	0.5116	0.5768	0.4121	0.4504	0.4608	0.4991	1.1206	0.7911	0.5677	0.504	0.66	0.5888	0.7317	0.6789			1.65732	1.68321	1.8606	1.66796	1.78033	1.50999	1.56894	1.58534	1.64724	3.06669	2.20582	1.7642	1.65533	1.93479	1.80182	2.07861	1.97171		3.06669	0.540425	0.548867	0.606713	0.543894	0.580538	0.492382	0.511606	0.516955	0.537138	1	0.719283
YLR062C	0.3779	0.473	0.5865	0.4555	0.6368	0.425	0.4093	0.5765	0.5203	1.1315	0.6325	0.6765	0.5289	0.6861	0.6687	0.8278	0.6789			1.45922	1.6048	1.79769	1.57696	1.89042	1.52959	1.50576	1.7798	1.68253	3.1003	1.88231	1.96698	1.69706	1.98596	1.9517	2.28828	1.97171		3.1003	0.470669	0.517627	0.579842	0.508648	0.609754	0.493368	0.485683	0.574072	0.542699	1	0.607137
YBR191W	0.3545	0.5319	0.6634	0.4836	0.6851	0.436	0.6746	0.4923	0.3872	1.1144	0.7302	0.644	0.4382	0.666	0.8629	0.8254	0.5768			1.42547	1.70216	1.94138	1.6219	1.98397	1.54651	1.96325	1.63607	1.47285	3.04774	2.0755	1.90408	1.54991	1.94644	2.37002	2.28279	1.78033		3.04774	0.467713	0.5585	0.636991	0.532166	0.650965	0.507428	0.644165	0.536816	0.48326	1	0.680995
YPL143W	0.5316	0.6516	0.7516	0.6147	0.6687	0.4442	0.5292	0.4926	0.5027	1.1457	0.8056	0.656	0.5007	0.6596	0.6313	0.8172	0.6848			1.70165	1.91861	2.12039	1.8491	1.9517	1.55924	1.69757	1.63657	1.65318	3.14464	2.23804	1.92707	1.64988	1.93402	1.88005	2.26415	1.98338		3.14464	0.541128	0.61012	0.674287	0.588017	0.620643	0.495841	0.539831	0.52043	0.525713	1	0.711699
YPL061W	0.2288	0.4223	0.0051	-0.4512	-0.3093	-0.0747	0.1293	0.4869	0.4529	0.8743	0.6344	0.4438	0.3322	0.3714	0.3901	0.4643	0.45			1.25709	1.52547	1.00511	0.636863	0.733961	0.928022	1.13803	1.62726	1.57287	2.3972	1.88589	1.55862	1.39403	1.44976	1.47713	1.5909	1.56831		2.3972	0.5244	0.636354	0.419287	0.26567	0.306175	0.387128	0.474734	0.67882	0.656128	1	0.786707
YBR093C	0.1869	0.6067	0.7964	0.6182	0.5219	0.3312	0.6167	0.6031	0.5691	1.0158	0.7692	0.6466	0.5776	0.7323	0.9076	0.9031	0.8255			1.20551	1.83437	2.21754	1.85558	1.68523	1.39264	1.8528	1.82778	1.76668	2.76157	2.15804	1.90904	1.78176	2.07986	2.47837	2.46724	2.28302		2.76157	0.436529	0.664248	0.803	0.671931	0.610242	0.504292	0.670924	0.661861	0.639736	1	0.781453
YBL087C	0.4053	0.424	0.6871	0.4537	0.6174	0.3328	0.6292	0.4395	0.3469	1.0395	0.6707	0.6029	0.3922	0.6766	0.7768	0.6407	0.7388			1.49975	1.52806	1.98794	1.57413	1.8541	1.39487	1.87611	1.55193	1.41468	2.8278	1.95561	1.82741	1.48023	1.96718	2.1745	1.89781	2.09342		2.8278	0.53036	0.540371	0.702999	0.55666	0.655668	0.493269	0.663451	0.548812	0.500274	1	0.691564
YPL220W	0.5441	0.5522	0.7514	0.6382	0.6861	0.4164	0.5084	0.4843	0.5094	1.1159	0.8551	0.5795	0.5537	0.6846	0.6484	0.645	0.7214			1.72306	1.73707	2.11997	1.89307	1.98596	1.51649	1.66263	1.62304	1.66429	3.05231	2.35161	1.78515	1.73968	1.98298	1.91248	1.90599	2.05731		3.05231	0.564508	0.569099	0.694544	0.620208	0.650639	0.496834	0.544711	0.53174	0.545256	1	0.770435
YKL185W	-0.0475	-0.2191	-0.3241	-0.2191	-0.1222	-0.1128	-0.2381	-0.0638	0.273	0.6426	0.4445	0.1788	0.1083	-0.0385	-0.1128	0.0861	0.3545			0.95361	0.803241	0.723178	0.803241	0.884971	0.893329	0.788124	0.938193	1.3139	1.90142	1.55971	1.19578	1.11438	0.962232	0.893329	1.08992	1.42547		1.90142	0.501526	0.422443	0.380336	0.422443	0.465427	0.469823	0.414493	0.493417	0.691011	1	0.820288
[truncated: 6 more columns]
